# Supplementary material for: Reference values of normal fetal ductus venosus Doppler flow measurements at 11–14 weeks of gestation
Source: PLoS One. 2024 Oct 28;19(10):e0312874. doi: 10.1371/journal.pone.0312874 (PMC11516001; doi:10.1371/journal.pone.0312874)
Supplement: S1 File — (XLSX) [file pone.0312874.s005.xlsx]

## Sheet: Sheet1
Number	Maternal age	Height（cm）	Weight（kg）	G P	CRL（mm）	NT（mm）	PI1	PI2	PI3	PI Average	PSV1	PSV2	PSV3	PSV Average(cm/s)	TAMXV1	TAMXV2	TAMXV1	TAMXV Average(cm/s)	MDV1	MDV2	MDV3	MDV Average(cm/s)
1	27	165	66.2	G2P1	47	0.8	1.18	1	1.1	1.09	54	55.7	56.8	55.5	35.9	37.7	39.8	37.8	11.638	18	13.02	14.21
2	26	165	60	G1P0	45	0.7	0.9	1.27	1.1	1.09	55.8	66.9	76.5	66.4	42.2	46.1	55.8	48	17.82	8.353	15.12	13.76
3	31	158	47	G1P0	47	1.7	1.22	1.23	1.29	1.25	49.5	54.3	57	53.6	32.5	37.5	37.3	35.8	9.85	8.175	8.883	8.97
4	25	163	75	G1P0	46	1.6	1.04	1.25	1.09	1.13	36.7	37.8	41.5	38.7	26.7	23.5	30.3	26.8	8.932	8.425	8.473	8.61
5	27	165	72	G1P0	46	1.2	1.18	1.13	1.09	1.13	49.5	46.3	52.2	49.3	34.7	33	37.1	34.9	8.554	9.01	11.761	9.78
6	26	160	51	G1P0	49	1.1	0.91	0.88	0.9	0.9	56.1	54.3	58.8	56.4	40.1	40.1	43.7	41.3	19.609	19.012	19.47	19.36
7	23	164	57	G1P0	49	1.5	1.3	1.26	1.2	1.25	50.6	46.2	53.5	50.1	35	29.3	36.4	33.6	5.1	9.282	9.82	8.07
8	29	173	83.5	G1P0	49	1.1	1.1	0.98	1.06	1.05	55.9	54.9	53.9	54.9	36.9	39.7	38.9	38.5	15.31	15.994	12.666	14.66
9	26	160	75	G1P0	49	2.1	1.18	1.21	1.23	1.21	35.8	40.9	31.9	36.2	20.2	26.7	24.6	23.8	11.964	8.593	1.642	7.4
10	32	153	58	G1P0	49	1	1.15	1.33	1.24	1.24	48.3	61.8	55.2	55.1	34	37	40.1	37	9.2	12.59	5.476	9.09
11	28	169	55	G1P0	49	1	1.17	1.2	1.19	1.19	61.2	66	59.1	62.1	45.2	46.9	41.9	44.7	8.316	9.72	9.239	9.09
12	31	158	72.5	G2P1	50	1.5	1.08	1.09	1.09	1.09	34.1	42.6	40.5	39.1	25.1	31	29.8	28.6	6.992	8.81	8.018	7.94
13	32	162	72	G4P0	51	1.2	0.98	0.94	0.86	0.93	58.6	56.1	54.7	56.5	40.7	40.2	40.4	40.4	18.714	18.312	19.956	18.99
14	27	162	59	G1P0	50	1	1.09	1.12	1.12	1.11	41.8	47.4	46.2	45.1	31.2	32.7	32.7	32.2	7.792	10.776	9.576	9.38
15	28	160	56	G1P0	51	1.1	0.91	0.96	0.89	0.92	52.7	47.4	49.5	49.9	37.6	34.3	35.4	35.8	18.484	14.472	17.994	16.98
16	31	162	66	G3P0	51	1.6	1.2	1.21	1.25	1.22	53.3	54.2	54.3	53.9	37.5	36.2	38.4	37.4	8.3	10.398	6.3	8.33
17	32	158	48	G3P1	50	1	1.29	1.34	1.3	1.31	46.3	45.3	43.1	44.9	29.1	28.7	27	28.3	8.761	6.842	8	7.87
18	29	163	53	G2P0	51	0.9	1.25	1.22	1.22	1.23	49.5	52.7	49.4	50.5	33.2	34.1	30.4	32.6	8	11.098	12.312	10.47
19	29	172	81	G1P0	50	1	1.21	1.32	1.38	1.3	52.2	52.7	54.1	53	37.3	34	35.6	35.6	7.067	7.82	4.972	6.62
20	29	166	62	G1P0	51	1.4	1.1	1.16	1.07	1.11	65.8	64.4	67.8	66	45.3	45.9	49.3	46.8	15.97	11.156	15.049	14.06
21	28	163	65	G3P0	50	1.1	1.15	1.19	1.22	1.19	32.5	43.1	37.8	37.8	21.8	25.1	28.2	25	7.43	13.231	3.396	8.02
22	24	165	53	G1P0	50	1.2	1.1	1.25	1.2	1.18	65.8	59.4	55.5	60.2	45.3	30.6	39.8	38.6	15.97	21.15	7.74	14.95
23	28	166	52	G2P1	51	1.5	1.22	1.17	1.14	1.18	68.2	68.2	68.2	68.2	48.8	47.1	48.5	48.1	8.664	13.093	12.91	11.56
24	22	158	51	G1P0	50	1.2	1.21	1.26	1.29	1.25	65.5	49.8	56.4	57.2	41.2	25.4	25.1	30.6	15.648	17.796	24.021	19.16
25	29	163	55	G1P0	52	1.3	1.28	1.31	1.35	1.31	51.7	38	48.1	45.9	34.1	24.8	31.1	30	8.052	5.512	6.115	6.56
26	34	158	67.5	G4P1	52	1.3	1.1	1.15	1.24	1.16	46.3	47.9	47.4	47.2	30.9	33.1	35	33	12.31	9.835	4	8.72
27	31	163	59	G5P0	53	1.1	1.15	1.15	1.19	1.16	67.6	63.1	66	65.6	49.5	45.9	47.8	47.7	10.675	10.315	9.118	10.04
28	36	172	76	G2P1	52	2	1.14	1.29	1.17	1.2	53.1	54.9	53.3	53.8	38.5	36.8	38.2	37.8	9.21	7.428	8.606	8.41
29	37	160	50	G2P1	52	1	1.23	1.24	1.25	1.24	46.8	46.3	61.8	51.6	30.3	29.4	42.6	34.1	9.531	9.844	8.55	9.31
30	29	160	51	G1P0	52	1	1.07	1.09	1.12	1.09	51.7	46.3	57	51.7	38.9	35.1	42.2	38.7	10.077	8.041	9.736	9.28
31	29	168	62	G1P0	52	1.1	1.23	1.21	1.14	1.19	58.6	58.1	56.7	57.8	40.4	40.8	41.7	41	8.908	8.732	9.162	8.93
32	28	162	48	G1P0	53	0.9	1.24	1.15	1.23	1.21	52.7	47.9	57.5	52.7	34.8	32.4	38.1	35.1	9.548	10.64	10.637	10.28
33	27	164	62	G2P0	52	0.9	1.14	1.09	1.16	1.13	34.1	36.5	42.4	37.7	21.9	25.5	28.1	25.2	9.134	8.705	9.804	9.21
34	32	160	64	G2P0	52	0.9	1.04	1.02	1	1.02	41	54.3	52.7	49.3	29.3	39.8	38.4	35.8	10.528	13.704	14.3	12.84
35	23	160	49.5	G1P0	53	1.1	1.17	1.15	1.12	1.15	60.4	60.7	61.1	60.7	42.9	43.4	44.7	43.7	10.207	10.79	11.036	10.68
36	32	172	58.5	G4P1	54	1	1.16	1.16	1.22	1.18	62	50.1	50.4	54.2	46.7	36.4	35.2	39.4	7.828	7.876	7.456	7.72
37	25	168	60	G2P1	54	1	0.92	1	1.01	0.98	59.1	56.2	58.4	57.9	39.4	39.2	44	40.9	22.852	17	13.96	17.94
38	27	171	61	G1P0	55	1	1.16	1.27	1.19	1.21	53.8	46.3	59.6	53.2	36.8	29.3	40.2	35.4	11.112	9.089	11.762	10.65
39	31	160	56	G2P1	53	1.2	1.19	1.24	1.22	1.22	57.5	53.3	49	53.3	40.9	37	33.4	37.1	8.829	7.42	8.252	8.17
40	28	160	47.5	G1P0	54	1.3	1.32	1.28	1.22	1.27	60.7	64.4	62.8	62.6	40.8	44.1	45.3	43.4	6.844	7.952	7.534	7.44
41	29	153	48.5	G2P0	54	1.4	1.08	1.03	1.06	1.06	58.1	63.4	68.2	63.2	43.5	48	50.3	47.3	11.12	13.96	14.882	13.32
42	34	160	61	G1P0	54	1.2	1.05	1.03	0.95	1.01	53.3	49.5	48.7	50.5	37.5	34.5	36	36	13.925	13.965	14.5	14.13
43	27	164	63	G2P0	55	1.7	1.12	1.16	1.09	1.12	36.7	45.8	36.7	39.7	25.4	31.3	25.3	27.3	8.252	9.492	9.123	8.96
44	24	160	45	G2P0	54	1.5	1.4	1.34	1.49	1.41	52.2	55.5	49	52.2	33.2	35.1	28.1	32.1	5.72	8.466	7.131	7.11
45	31	166	64	G3P1	54	1.5	1.17	1.02	1.08	1.09	65.6	58.9	51.3	58.6	40.9	38.9	30.5	36.8	17.747	19.222	18.36	18.44
46	35	167	70	G1P0	54	1.4	1.13	1.07	1.22	1.14	52.2	52.7	55.9	53.6	35.4	38.3	37.1	36.9	12.198	11.719	10.638	11.52
47	28	170	65	G1P0	55	1.2	1.05	1.12	0.95	1.04	59.1	58.1	51.7	56.3	41.6	40.5	39.9	40.7	15.42	12.74	13.795	13.99
48	24	163	51	G2P0	55	1.5	1.21	1.23	1.16	1.2	43.1	42.6	40.7	42.1	29.1	27.7	26.9	27.9	7.889	8.529	9.496	8.64
49	27	159	47.5	G1P0	54	1.3	1.27	1.3	1.36	1.31	52.1	60.3	56	56.1	35.6	39.4	36.7	37.2	6.888	9.08	6.088	7.35
50	29	165	60	G2P1	55	1	1.23	1.24	1.17	1.21	53.8	57.5	55.9	55.7	36.7	39.8	39.8	38.8	8.659	8.148	9.334	8.71
51	24	165	59	G1P0	54	1.5	1.01	0.86	0.79	0.89	50.3	57	58.6	55.3	37	43.3	45.2	41.8	12.93	19.762	22.892	18.53
52	30	164	62.9	G2P1	57	1.3	1.18	1.17	1.13	1.16	41.6	60.4	60.8	54.3	28.3	40.3	41.1	36.6	8.206	13.249	14.357	11.94
53	36	162	54	G5P1	67	1.8	1.13	1.24	1.16	1.18	50.6	59.3	47.7	52.5	35.4	39.2	34.4	36.3	10.598	10.692	7.796	9.7
54	41	157	85	G5P3	56	1.4	1.23	1.24	1.31	1.26	46.9	52.6	57.1	52.2	31.2	34.8	39.4	35.1	8.524	9.448	5.486	7.82
55	35	163	65	G2P1	56	1.4	1.11	1.01	1.08	1.07	68.2	68.2	68.2	68.2	53.1	51.1	50	51.4	9.259	16.589	14.2	13.35
56	39	162	62	G2P1	55	0.9	1.22	1.22	1.2	1.21	65.9	56.5	57	59.8	45.7	38	38.5	40.7	10.146	10.14	10.8	10.36
57	35	163	68	G2P0	55	1.8	1.44	1.51	1.53	1.49	37.3	39.4	49	41.9	23.7	22.5	27.4	24.5	3.172	5.425	7.078	5.23
58	27	163	60	G1P0	56	1.1	1.14	1.3	1.42	1.29	52.7	63.6	49.8	55.4	35.3	42.2	31.2	36.2	12.458	8.74	5.496	8.9
59	31	163	59	G5P0	53	1.1	1.15	1.15	1.19	1.16	67.6	63.1	66	65.6	49.5	45.9	47.8	47.7	10.675	10.315	9.118	10.04
60	26	160	55	G1P0	55	1	1.25	1.31	1.29	1.28	64.4	68.2	68.2	66.9	46.4	46	46.1	46.2	6.4	7.94	8.731	7.69
61	30	158	50.5	G1P0	57	1.2	1.24	1.25	1.26	1.25	54.3	53.8	54.9	54.3	37.3	37.1	37.5	37.3	8.048	7.425	7.65	7.71
62	34	166	63	G3P1	57	1.2	1.13	1.17	1.23	1.18	57.5	52.2	57.3	55.7	42.9	37.2	39.5	39.9	9.023	8.676	8.715	8.8
63	32	160	68.4	G1P0	55	0.9	1.33	1.33	1.34	1.33	66.6	68.2	65.5	66.8	43.5	45	42.4	43.6	8.745	8.35	8.684	8.59
64	33	170	67	G2P1	56	1.5	1.44	1.39	1.37	1.4	53.6	64.8	67.1	61.8	41.3	40.3	39.4	40.3	-5.872	8.783	13.122	5.34
65	32	160	55	G6P2	56	1.7	1.11	1.15	1.12	1.13	58.1	59.1	58.1	58.4	40.2	40.4	39.6	40.1	13.478	12.64	13.748	13.29
66	28	163	54	G2P0	57	1.2	1.27	1.29	1.26	1.27	49.5	49.8	49.5	49.6	33.6	33.9	33.9	33.8	6.828	6.069	6.786	6.56
67	34	160	58	G4P1	57	1.4	1.27	1.16	1.16	1.2	57.5	62.3	58.6	59.5	38.9	45.9	43.1	42.6	8.097	9.056	8.604	8.59
68	26	163	58	G1P0	56	1.3	1.2	1.16	1.19	1.18	47.9	47.1	50.6	48.5	33.3	32.7	33.9	33.3	7.94	9.168	10.259	9.12
69	35	160	62.5	G1P0	58	1.2	0.93	1.02	0.97	0.97	52.2	52	52	52.1	36.1	36.9	37.4	36.8	18.627	52	15.722	28.78
70	33	160	50	G2P1	59	1.4	1.36	1.21	1.22	1.26	58.1	60.2	55.4	57.9	35.3	39.4	37.5	37.4	10.092	12.526	9.65	10.76
71	26	163	78	G4P1	58	1.5	1.23	1.22	1.2	1.22	53	58.6	56.2	55.9	35.9	39.2	39	38	8.843	10.776	9.4	9.67
72	25	160	52	G2P1	57	1.9	1.13	1.1	1.18	1.14	46.3	43.7	46.9	45.6	31.1	29.1	31.2	30.5	11.157	11.69	10.084	10.98
73	27	169	56.5	G1P0	59	1.5	1.3	1.2	1.19	1.23	46.9	45.7	46.1	46.2	30.7	29.8	31	30.5	6.99	9.94	9.21	8.71
74	31	157	56	G2P0	59	1.3	1.27	1.34	1.23	1.28	57.5	56.5	58.1	57.4	37.2	35.6	38.9	37.2	10.256	8.796	10.253	9.77
75	29	171	65	G1P0	58	1.6	1.25	1.26	1.24	1.25	55.4	53.3	51.9	53.5	35.8	34.3	34.3	34.8	10.65	10.082	9.368	10.03
76	32	173	64	G2P1	58	1.8	1.18	1.19	1.23	1.2	61.8	62.8	64.1	62.9	43.9	43.6	45	44.2	9.998	10.916	8.75	9.89
77	29	160	56	G4P0	58	1.3	1.37	1.42	1.43	1.41	49.8	55.6	58.4	54.6	30.6	35.2	37.5	34.4	7.878	5.616	4.775	6.09
78	30	156	52	G2P1	58	1.4	1.23	1.3	1.28	1.27	50.1	46.2	49.7	48.7	32.7	31.4	31.8	32	9.879	5.38	8.996	8.09
79	32	152	46	G1P0	58	1.2	1.07	1.05	1.13	1.08	56.5	53	52.8	54.1	40.6	37.9	36.1	38.2	13.058	13.205	12.007	12.76
80	27	173	59	G1P0	58	1.5	1.25	1.28	1.3	1.28	54.9	66.7	66.5	62.7	38.5	45.9	44.9	43.1	6.775	7.948	8.13	7.62
81	26	167	60	G1P0	58	1	1.16	1.17	1.18	1.17	51.7	54.9	49	51.9	36.2	38.7	33.9	36.3	9.708	9.621	8.998	9.44
82	27	164	60	G3P0	57	1.4	0.84	0.86	0.85	0.85	62.3	65.4	76.8	68.2	44.3	52.3	59.2	52	25.088	20.422	26.48	24
83	32	160	73	G2P1	58	1.3	1.06	1.03	1.07	1.05	63.4	61.8	58.1	61.1	47.9	46.9	41.9	45.6	12.626	13.493	13.267	13.13
84	34	168	63.4	G2P1	58	1.1	1.15	1.17	1.14	1.15	40.3	42.1	34.4	38.9	30.5	24.6	25.4	26.8	5.225	13.318	5.444	8
85	43	160	64	G2P1	59	1.2	1.23	1.16	1.16	1.18	58.6	54.9	55.4	56.3	39.8	38.5	38.6	39	9.646	10.24	10.624	10.17
86	32	160	55	G2P1	59	1.2	1.17	1.17	1.17	1.17	68.5	53.5	61.1	61	49.6	43.9	37.9	43.8	10.468	2.137	16.757	9.79
87	23	156	57	G3P0	59	1.1	1.24	1.2	1.27	1.24	61.2	55.9	61.2	59.4	41.5	38.6	41.1	40.4	9.74	9.58	9.003	9.44
88	23	170	53	G1P0	58	1	1.21	1.21	1.29	1.24	50.1	41.4	43.8	45.1	34.8	27.2	29	30.3	7.992	8.488	6.39	7.62
89	29	173	64	G1P0	58	1.6	1.11	1.16	1.17	1.15	62	63.4	61.8	62.4	45.7	42.7	44.8	44.4	11.273	13.868	9.384	11.51
90	33	155	38	G1P0	59	1.5	1.22	1.24	1.25	1.24	58.6	66	68.2	64.3	41.3	46.1	48.7	45.4	8.214	8.836	7.325	8.13
91	29	158	64	G1P0	58	1.1	1.15	1.09	1.09	1.11	46.3	44.7	49	46.7	30.3	29.9	34.6	31.6	11.455	12.109	11.286	11.62
92	40	160	54	G2P1	58	1.1	1.15	1.16	1.11	1.14	56.5	59.1	47.4	54.3	39.3	42.8	33.2	38.4	11.305	9.452	10.548	10.44
93	28	175	69.5	G3P0	58	1.2	1.15	1.14	1.23	1.17	64.4	61.2	64.4	63.3	45.8	43.1	45.2	44.7	11.73	12.066	8.804	10.87
94	33	166	54	G5P1	58	1	1.27	1.25	1.3	1.27	61.6	61.1	62.8	61.8	42.6	43.7	41.6	42.6	7.498	6.475	8.72	7.56
95	25	160	53	G1P0	58	1	1.16	1.14	1.11	1.14	40.5	44.7	43.4	42.9	28	31.7	31.4	30.7	8.02	8.562	8.546	8.38
96	28	165	65	G3P1	60	1.2	1.04	1.05	1.1	1.06	68.2	64.4	65	65.9	46.1	45.5	44.6	45.4	20.256	16.625	15.94	17.61
97	26	168	61	G2P0	60	1.5	1.31	1.31	1.26	1.29	59.1	56.5	62.8	59.5	40.3	38.2	41.3	39.9	6.307	6.458	10.762	7.84
98	33	175	55	G4P0	60	1.1	1.09	1.06	1.13	1.09	56.5	52.2	49.3	52.7	43.1	37	36	38.7	9.521	12.98	8.62	10.37
99	33	160	45	G2P0	59	1	1.18	1.18	1.21	1.19	69.6	77	76.6	74.4	50.6	55.9	52.3	52.9	9.892	11.038	13.317	11.42
100	36	158	55	G2P1	60	1.2	1.32	1.23	1.23	1.26	58.6	54.9	47.7	53.7	38.4	37.2	33.4	36.3	7.912	9.144	6.618	7.89
101	26	160	46	G1P0	60	1.4	1.21	1.15	1.23	1.2	57	50.6	59	55.5	41.8	35.6	41.2	39.5	6.422	9.66	8.324	8.14
102	35	165	76.5	G3P2	61	1.5	1.27	1.29	1.25	1.27	66	55.4	60.2	60.5	46	38.5	43.2	42.6	7.58	5.735	6.2	6.51
103	30	173	76	G2P0	60	1.5	1.14	1.12	1.13	1.13	52.7	52.7	52.8	52.7	37.8	37.7	37.7	37.7	9.608	10.476	10.199	10.09
104	30	166	63.4	G1P0	60	1.6	1.21	1.29	1.37	1.29	50.5	45.8	63.1	53.1	35.5	30.9	42.8	36.4	7.545	5.939	4.464	5.98
105	28	158	65	G2P0	59	1.5	1.28	1.23	1.28	1.26	54.9	50.1	54.9	53.3	37.1	33.1	37.1	35.8	7.412	9.387	7.412	8.07
106	31	160	58.5	G1P0	60	1.5	1.15	1.03	1.09	1.09	64.4	68.2	59.6	64.1	46.6	52.3	43.4	47.4	10.81	14.331	12.294	12.48
107	32	158	53.5	G3P0	61	1.5	1.4	1.43	1.47	1.43	47.9	49	47.3	48.1	29.4	30.8	27.9	29.4	6.74	4.956	6.287	5.99
108	39	151	57	G6P1	60	1.5	1.24	1.27	1.24	1.25	51.7	55.4	52.2	53.1	34.7	38.3	36.2	36.4	8.672	6.759	7.312	7.58
109	32	165	55	G3P1	61	1.6	0.99	0.94	0.86	0.93	47.4	56.5	68.2	57.4	36.2	38.9	52.2	42.4	11.562	19.934	23.308	18.27
110	36	155	47	G2P1	59	1.5	1.23	1.16	1.21	1.2	65.2	64.4	67.6	65.7	46.7	46.1	47.5	46.7	7.759	10.924	10.125	9.6
111	28	169	64	G1P0	60	1.1	1.15	1.15	1.22	1.17	67.6	65.9	68.2	67.2	49.1	47.7	47	47.9	11.135	11.045	10.86	11.01
112	29	175	104.2	G1P0	60	1.4	1.13	1.14	1.2	1.16	41.7	50.5	47.7	46.6	29.6	34.1	30.3	31.3	8.252	11.626	11.34	10.41
113	31	163	61.7	G2P0	60	2.3	1.2	1.25	1.27	1.24	43.1	49	54.3	48.8	27.2	32.4	37.2	32.3	10.46	8.5	7.056	8.67
114	36	173	66.5	G3P1	60	1.4	1.14	1.05	1.17	1.12	55.4	50.1	54.9	53.5	38.9	34.4	37.4	36.9	11.054	13.98	11.142	12.06
115	29	162	56	G2P1	60	1.3	1.16	1.19	1.14	1.16	59.1	64.4	62.3	61.9	40.1	42.9	42	41.7	12.584	13.349	14.42	13.45
116	25	167	73	G1P0	61	1.3	1.16	1.08	1.06	1.1	58.8	60.2	58.6	59.2	41	43.4	44	42.8	11.24	13.328	11.96	12.18
117	27	160	51	G1P0	61	2	1.17	1.13	1.2	1.17	63.9	77.2	67.5	69.5	44.7	55	47.1	48.9	11.601	15.05	10.98	12.54
118	34	168	55	G4P1	60	1.5	1.15	1.15	1.14	1.15	54.3	52.5	48.5	51.7	38.6	37.9	34.5	37	9.91	8.915	9.17	9.33
119	36	172	83.5	G4P1	62	1.4	1.18	1.23	1.19	1.2	62.8	56.5	59.6	59.6	45.5	39.1	39.6	41.4	9.11	8.407	12.476	10
120	32	165	53	G2P1	62	1.2	1.17	1.2	1.21	1.19	35.7	37.2	36.5	36.5	23.2	25.2	24.4	24.3	8.556	6.96	6.976	7.5
121	35	169	77	G2P0	62	1	1.03	1.13	1.03	1.06	49	47.9	45.8	47.6	34.7	33.1	33	33.6	13.259	10.497	11.81	11.86
122	27	168	67	G1P0	63	1.7	1.27	1.29	1.25	1.27	48.7	49	51.7	49.8	32.5	30.6	34.5	32.5	7.425	9.526	8.575	8.51
123	31	171	60	G1P0	63	1.4	1.2	1.23	1.23	1.22	71.4	62.8	57.8	64	48.8	43.3	40.2	44.1	12.84	9.541	8.354	10.25
124	34	155	46	G2P1	62	1.2	1.06	0.96	1.01	1.01	68.2	64.4	66.2	66.3	50.5	49.3	47.6	49.1	14.67	17.072	18.124	16.62
125	28	172	67	G1P0	63	1.5	1.05	1.11	1.12	1.09	59	57.2	52.2	56.1	39.3	40.3	35.7	38.4	17.735	12.467	12.216	14.14
126	28	160	62	G1P0	63	1.7	1.16	1.23	1.22	1.2	47.9	62.8	50.6	53.8	33.1	44.2	33.3	36.9	9.504	8.434	9.974	9.3
127	31	159	64	G3P1	62	1.4	1.2	1.17	1.22	1.2	45.2	41.4	50.7	45.8	28.2	29.1	33.2	30.2	11.36	7.353	10.196	9.64
128	33	162	50	G1P0	62	1.7	1.16	1.2	1.23	1.2	49	49.3	50.6	49.6	33.9	33.8	33	33.6	9.676	8.74	10.01	9.48
129	27	165	52	G1P0	62	2.2	1.16	1.3	1.17	1.21	59.1	61.2	59.6	60	41.8	43.6	38.4	41.3	10.612	4.52	14.672	9.93
130	29	159	69.5	G2P1	62	1.3	1.13	0.93	1.19	1.08	42.6	58.6	63.4	54.9	29.1	44.4	43.8	39.1	9.717	17.308	11.278	12.77
131	33	165	53	G1P0	61	1.1	1.19	1.13	1.17	1.16	68.2	69.8	68.4	68.8	49.1	51	48.3	49.5	9.771	12.17	11.889	11.28
132	31	167	65	G1P0	63	1.7	1.13	1.15	1.08	1.12	54.9	47.4	60.7	54.3	39.3	31.9	42.9	38	10.491	10.715	14.368	11.86
133	25	158	80	G2P0	61	1.4	1.25	1.26	1.22	1.24	37.9	46.6	41	41.8	24.3	29.5	27.2	27	7.525	9.43	7.816	8.26
134	28	160	63	G1P0	62	1.7	1.26	1.24	1.25	1.25	44.7	51.7	48.1	48.2	28.3	31.3	33.8	31.1	9.042	12.888	5.85	9.26
135	32	162	54	G1P0	63	1.3	0.91	0.96	0.89	0.92	52.7	47.4	49.5	49.9	37.6	34.3	35.4	35.8	18.484	14.472	17.994	16.98
136	28	160	62	G2P0	62	1.2	1.03	1.04	1.09	1.05	66	65.2	54.9	62	39.6	27.3	24.9	30.6	25.212	36.808	27.759	29.93
137	31	160	48	G1P0	62	1.3	1.14	0.98	1.05	1.06	43.1	57.5	50.3	50.3	28.5	41.5	36	35.3	10.61	16.83	12.5	13.31
138	31	163	61	G1P0	61	1.2	1.16	1.2	1.27	1.21	68.2	62.8	67.6	66.2	43.6	44.2	48.1	45.3	17.624	9.76	6.513	11.3
139	34	160	61.5	G1P0	63	1.2	1.28	1.3	1.27	1.28	61.8	55.9	66.3	61.3	40.9	39.7	46.7	42.4	9.448	4.29	6.991	6.91
140	33	158	52	G1P0	64	1.3	1.11	1.19	0.98	1.09	52.7	48.2	43.7	48.2	36.7	28.8	32.9	32.8	11.963	13.928	11.458	12.45
141	31	164	56.5	G2P1	65	1.3	1.09	1.11	1.07	1.09	43.7	52.2	52.7	49.5	30.2	38.4	38.3	35.6	10.782	9.576	11.719	10.69
142	32	163	55	G4P1	63	1.3	1.01	0.99	1.14	1.05	62.8	58.8	60.7	60.8	48.5	45.4	44.2	46	13.815	13.854	10.312	12.66
143	27	164	50	G3P1	63	2.3	1.1	1.09	1.09	1.09	66.2	56.2	60.1	60.8	48.5	45.4	44.2	46	12.85	6.714	11.922	10.5
144	29	165	62	G1P0	63	1.5	1.22	1.22	1.17	1.2	61.8	64.6	63.4	63.3	41	44.3	44.2	43.2	11.78	10.554	11.686	11.34
145	36	156	44.5	G3P1	65	1.9	1.05	0.95	0.91	0.97	30.4	32.8	27.2	30.1	22.9	22.6	19.7	21.7	6.355	11.33	9.273	8.99
146	29	163	63	G2P0	64	1.3	1.2	1.26	1.31	1.26	37.8	33	37.8	36.2	26.2	21.1	23.1	23.5	6.36	6.414	7.539	6.78
147	35	164	85	G1P0	64	1.7	1.03	1.08	1.05	1.05	49.9	46.3	51.3	49.2	36.9	33.1	37.4	35.8	11.893	10.552	12.03	11.49
148	28	165	57	G1P0	64	1.5	1.26	1.28	1.26	1.27	58.1	51.1	54.7	54.6	38	36.6	33	36	10.22	4.252	13.12	9.2
149	31	156	57.5	G1P0	65	1.7	1.27	1.22	1.3	1.26	59.9	67.4	63.9	63.7	41.7	48	46.7	45.5	6.941	8.84	3.19	6.32
150	28	168	50	G1P0	65	1.7	1.2	1.27	1.28	1.25	59.6	59.9	57.8	59.1	41.8	40.3	39.4	40.5	9.44	8.719	7.368	8.51
151	33	163	55	G2P1	65	1.6	1.26	1.28	1.29	1.28	58.1	55.4	51.7	55.1	36	36.4	33.6	35.3	12.74	8.808	8.356	9.97
152	29	165	60	G2P0	64	1.5	1.19	1.09	1.25	1.18	53.8	57.5	55.7	55.7	37.2	39.1	38.3	38.2	9.532	14.881	7.825	10.74
153	31	168	60	G2P1	65	1.8	1.08	1.03	1	1.04	47.9	52.7	51.9	50.8	33.5	37.7	38.3	36.5	11.72	13.869	13.6	13.06
154	30	166	62	G4P2	64	1.2	1.26	1.27	1.29	1.27	52.2	50.6	52.7	51.8	34.5	33.1	35.6	34.4	8.73	8.563	6.776	8.02
155	32	160	51	G2P0	64	2	1.17	1.11	1.09	1.12	53.5	49	56.9	53.1	38.5	34.1	41.4	37.9	8.455	11.149	11.774	10.46
156	25	162	60	G2P0	64	1.3	1.29	1.25	1.3	1.28	54.9	58.1	58.1	57	34.8	39.2	40.2	38.1	10.008	9.1	5.84	8.32
157	21	164	58	G2P0	63	1.6	1.11	1.08	1.13	1.11	53.3	60.2	55.9	56.5	37.6	43.3	38.3	39.7	11.564	13.436	12.621	12.54
158	26	168	63	G1P0	64	1.1	1.21	1.13	1.19	1.18	44.7	47.9	49.5	47.4	29.4	35	34.5	33	9.126	8.35	8.445	8.64
159	28	168	60	G1P0	64	1.4	0.84	0.82	0.87	0.84	68.2	68.2	67.6	68	48.3	51.5	48.9	49.6	27.628	25.97	25.057	26.22
160	32	163	55	G1P0	65	1.1	0.73	0.74	0.74	0.74	46.8	55.3	55.22	52.4	33.6	41	41.1	38.6	22.272	24.96	24.806	24.01
161	28	167	59	G1P0	63	1.4	1.22	1.14	1.17	1.18	52.4	56.5	57	55.3	36.1	40.3	40.7	39	8.358	10.558	9.381	9.43
162	23	173	88.2	G1P0	64	1.4	0.79	0.86	0.75	0.8	48.9	58.1	56.6	54.5	43.3	43.3	43.8	43.5	14.693	20.862	23.75	19.77
163	30	155	50	G3P0	66	2	1.24	1.18	1.25	1.22	47.9	47.1	49.5	48.2	30.3	31.7	33	31.7	10.328	9.694	8.25	9.42
164	37	156	55	G3P1	65	2	1.12	1.11	1.04	1.09	65	66	66.7	65.9	48.9	47	49.3	48.4	10.232	13.83	15.428	13.16
165	29	164	52	G1P0	66	1.9	1.1	1.11	1.1	1.1	53.3	50.2	51.5	51.7	40.6	38	35.7	38.1	8.64	8.02	12.23	9.63
166	29	161	54	G2P0	65	1.8	1.03	0.94	0.88	0.95	53.8	57	55.9	55.6	43.1	41.2	41.3	41.9	9.407	18.272	19.556	15.75
167	26	168	71.2	G1P0	66	1.5	1.15	1.24	1.21	1.2	61.8	68.3	64.8	65	43.5	45.3	47.3	45.4	11.775	12.128	7.567	10.49
168	26	172	70	G1P0	65	1.4	1.19	1.23	1.23	1.22	55	54.9	53.7	54.5	39.4	37.2	37.5	38	8.114	9.144	7.575	8.28
169	29	170	61.5	G1P0	65	1.6	1.07	1.07	1.14	1.09	63.9	61.1	60.4	61.8	45.5	43.3	44.7	44.5	15.215	14.769	9.442	13.14
170	33	160	50	G1P0	66	1.4	1.05	1.19	1.18	1.14	68.4	55.6	66.2	63.4	49.9	44.1	45.7	46.6	16.005	3.121	12.274	10.47
171	34	163	66	G4P0	65	1.5	1.2	1.27	1.29	1.25	57	55.9	63.9	58.9	40.1	37	42.8	40	8.88	8.91	8.688	8.83
172	28	166	55	G1P0	66	1.4	1.05	1.02	1.05	1.04	68.2	67.1	65.5	66.9	52.2	50.1	50.4	50.9	13.39	15.998	12.58	13.99
173	32	160	48	G1P0	66	1.2	1.16	1.15	1.26	1.19	51.1	55.4	50.8	52.4	34.8	39.1	36	36.6	10.732	10.435	5.44	8.87
174	31	163	96.5	G2P1	65	1.4	1.25	1.22	1.3	1.26	49	48.2	56.5	51.2	33.2	31.5	37.2	34	7.5	9.77	8.14	8.47
175	29	163	48	G1P0	66	1.4	1.13	1.11	1.11	1.12	55.9	52.7	53.8	54.1	39.3	37.1	37.8	38.1	11.491	11.519	11.842	11.62
176	29	164	49	G1P0	65	1.4	1.01	0.99	1.07	1.02	47.7	51.7	60.7	53.4	35.2	38.6	41.9	38.6	12.148	13.486	15.867	13.83
177	32	164	50	G1P0	65	1.4	1.2	1.2	1.18	1.19	49	54.3	55.4	52.9	31.6	35.9	37	34.8	11.08	11.22	11.74	11.35
178	30	160	55	G2P1	66	2	1.04	1.08	1	1.04	49.8	51.9	50.1	50.6	35	37	36.1	36	13.4	11.94	14	13.11
179	34	164	83.2	G1P0	66	1.4	1.22	1.25	1.23	1.23	54	55.9	53.6	54.5	37.2	37.9	36.5	37.2	8.616	8.525	8.705	8.62
180	33	158	63	G3P1	65	2	1.11	1.06	1.13	1.1	49.5	45.8	46.5	47.3	36	34.7	33.2	34.6	9.54	9.018	8.984	9.18
181	40	165	72	G3P1	68	1.5	1.13	1.22	1.02	1.12	63.9	50.7	60.1	58.2	41.1	41.1	42.6	41.6	17.457	0.558	16.648	11.55
182	27	168	55	G2P0	68	1.4	1.2	1.21	1.11	1.17	54.3	60.2	59.1	57.9	38.6	40.8	42.7	40.7	7.98	10.832	11.703	10.17
183	32	160	53	G2P0	68	1.8	1.19	1.13	1.23	1.18	51.1	59.1	60.2	56.8	35.4	43	40.7	39.7	8.974	10.51	10.139	9.87
184	22	164	49.3	G2P0	67	1.7	0.89	0.81	0.96	0.89	68.2	68.6	67.9	68.2	51.6	55.1	49.4	52	22.276	23.969	20.476	22.24
185	35	163	62.5	G4P1	69	1.5	1.19	1.26	1.29	1.25	45.3	46.9	51.1	47.8	30.4	29.7	32.2	30.8	9.124	9.478	9.562	9.388
186	29	166	47	G2P1	68	1.5	1.18	1.28	1.21	1.22	64.4	68.2	68.2	66.9	46.2	46.3	50.7	47.7	9.884	8.936	6.853	8.56
187	30	168	54.5	G5P3	68	1.3	1.11	1.12	1.2	1.14	50.1	49.2	48.7	49.3	34.4	33.5	33.1	33.7	11.916	11.68	8.98	10.86
188	30	162	57.5	G2P1	67	1.7	1.22	1.2	1.2	1.21	27.2	30.4	28.7	28.8	17	20.1	18.8	18.6	6.46	6.28	6.14	6.29
189	24	172	65	G1P0	69	1.6	1.17	1.17	1.1	1.15	59.1	50.1	58.6	55.9	42.2	36.9	41.5	40.2	9.726	6.927	12.95	9.87
190	29	163	58	G2P1	67	1.8	1.11	0.93	0.97	1	45.3	46.9	47.9	46.7	31.8	34.3	35.5	33.9	10.002	15.001	13.465	12.82
191	34	170	54	G2P0	67	1.9	1.15	1.25	1.16	1.19	67.1	68.4	65.5	67	46.9	46.4	46.2	46.5	13.165	10.4	11.908	11.82
192	43	174	65	G1P0	68	1.9	1.08	1.09	1.19	1.12	57.3	70.8	65.9	64.7	42.7	53.4	46.6	47.6	11.184	12.594	10.446	11.41
193	33	163	50.4	G3P1	68	2	0.94	0.95	0.84	0.91	68.2	68.2	58.1	64.8	52.1	54.5	42	49.5	19.226	16.425	22.82	19.49
194	26	160	73	G2P0	67	1.2	1.14	1.11	1.22	1.16	44.2	50.1	56.1	50.1	30.4	35.9	37	34.4	9.544	10.251	10.96	10.25
195	28	156	56	G3P1	68	1.1	1.13	1.18	1.23	1.18	68.2	68.2	68.2	68.2	51.2	49.8	46.6	49.2	10.344	9.436	10.882	10.22
196	32	167	57	G1P0	67	1.3	1.1	1.13	1.17	1.13	67.1	60.7	55	60.9	50.2	44.8	39	44.7	11.88	10.076	9.37	10.44
197	36	157	55	G4P1	68	1.7	1.23	1.13	1.25	1.2	49.5	54.9	52.5	52.3	32.5	36.8	36.8	35.4	9.525	13.316	6.5	9.78
198	30	170	51	G1P0	68	1.7	1.08	1.06	1	1.05	53.5	52.2	52.2	52.6	39	37.8	38.5	38.4	11.38	12.132	13.7	12.4
199	32	156	65	G3P1	70	1.9	1.23	1.24	1.23	1.23	49.5	46.9	48.1	48.2	34.2	32.1	33	33.1	7.434	7.096	7.51	7.35
200	32	160	60	G6P0	70	1.7	1.03	1.16	1.14	1.11	58.6	58.6	58.1	58.4	44.4	40.3	40.7	41.8	12.868	11.852	11.702	12.14
201	30	160	49	G2P0	70	1.2	1.33	1.24	1.3	1.29	62.8	65.5	68.2	65.5	41.8	44	48	44.6	7.206	10.94	5.8	7.98
202	30	161	55.5	G2P1	70	1.1	1.14	1.15	1.17	1.15	61.8	60.7	61.8	61.4	44.7	43.6	44.1	44.1	10.842	10.56	10.203	10.54
203	34	158	50	G2P0	70	1.7	1.13	1.05	1.1	1.09	50.9	59.2	57.5	55.9	35.4	42.6	37.7	38.6	10.898	14.47	16.03	13.8
204	29	170	54	G2P1	70	1.5	1.08	1.03	1.05	1.05	60	70.8	72.6	67.8	43	53.5	54.8	50.4	13.56	15.695	15.06	14.78
205	25	164	65.5	G2P0	71	1.8	1.02	1.06	1	1.03	59.1	60.7	58.6	59.5	43.5	45.8	43.5	44.3	14.73	12.152	15.1	13.99
206	28	168	55.2	G1P0	72	1.9	1.28	1.23	1.27	1.26	56.5	56.6	60.6	57.9	36.9	38.5	40	38.5	9.268	9.245	9.8	9.44
207	28	160	72.5	G1P0	72	2	0.81	0.71	0.79	0.77	58.6	59.6	58.1	58.8	43.6	46.3	45.5	45.1	23.284	26.727	22.155	24.06
208	37	160	58	G1P0	73	1.1	0.97	0.99	1.06	1.01	40.7	50.2	56.8	49.2	30.9	31	34.9	32.3	10.727	19.51	19.806	16.68
209	33	163	58	G1P0	72	1.8	1.01	1.03	1.04	1.03	70.3	77.8	76.7	74.9	51.6	55.1	54.2	53.6	18.184	21.047	20.332	19.85
210	31	168	55	G3P2	73	1.6	0.84	0.74	0.77	0.78	56.5	63.4	57.5	59.1	44.7	50.8	44.2	46.6	18.952	25.808	23.466	22.74
211	29	167	78	G2P0	74	2.1	1.2	1.21	1.23	1.21	53.8	54.9	54.1	54.3	35.5	37.4	35.6	36.2	11.2	9.646	10.312	10.39
212	27	163	57	G1P0	73	1.4	1.12	1.19	1.16	1.16	53.8	55.1	58.6	55.8	37	36.8	40.3	38	12.36	11.308	11.852	11.84
213	33	166	58	G4P1	74	2.4	1.14	1.11	1.18	1.14	52.5	53.3	55.1	53.6	37.6	35.6	38.7	37.3	9.636	13.784	9.434	10.95
214	29	165	53	G1P0	74	1.7	1.1	1.16	1.06	1.11	49.5	49.5	49	49.3	33.6	34.6	35.2	34.5	12.54	9.364	11.688	11.2
215	29	166	67	G4P1	73	1.5	1.19	1.22	1.21	1.21	62.3	62.8	62	62.4	45.5	44.4	44.3	44.7	8.155	8.632	8.397	8.39
216	29	160	56	G2P0	76	2.3	1.08	1.04	1.22	1.11	62.3	57.5	57.5	59.1	45.8	38.4	40.8	41.7	12.836	17.564	7.724	12.71
217	30	165	88	G3P0	76	1.7	1.16	1.14	1.18	1.16	51.7	49.2	50.3	50.4	36.1	33.3	34.4	34.6	9.824	11.238	9.708	10.26
218	31	162	73	G3P1	76	1.4	1.01	0.96	0.9	0.96	57.5	53.3	54.9	55.2	40.2	38.3	42.6	40.4	16.898	16.532	16.56	16.66
219	36	167	65	G2P1	75	1.8	1.12	1.16	1.11	1.13	55.9	60.7	55.4	57.3	41	42.7	40.3	41.3	9.98	11.168	10.667	10.61
220	32	168	69	G1P0	77	1.9	1.12	1.07	1.22	1.14	68.2	68.2	66.2	67.5	50.1	52.1	46.5	49.6	12.088	12.453	9.47	11.34
221	35	160	61	G5P1	83	1.3	1.23	1.11	1.27	1.2	62.2	72.1	61.1	65.1	41.9	50.2	41.6	44.6	10.663	16.378	8.268	11.77
222	35	151	48.8	G5P2	81	1.4	1.2	1.14	1.12	1.15	59.5	56.3	58.5	58.1	42.9	38.1	41	40.7	8.02	12.866	12.58	11.16
223	31	163	50.5	G2P1	84	1.6	1.2	1.2	1.18	1.19	61.1	49.5	67.1	59.2	44	39.5	42	41.8	8.3	2.1	17.54	9.31
224	21	160	70	G1P0	83	1.9	1.15	1.09	1.17	1.14	63.8	60.6	54.3	59.6	46.6	43.7	37.1	42.5	10.21	12.967	10.893	11.36
